# Supplementary material for: Integration of BRAF V600E mutation with contrast-enhanced ultrasound parameters provides complementary diagnostic value for malignant thyroid nodules
Source: Front Oncol. 2026 May 8;16:1729506. doi: 10.3389/fonc.2026.1729506 (PMC13193813; doi:10.3389/fonc.2026.1729506)
Supplement: Supplementary file 1 [file DataSheet1.zip]

Archive with 3 entries (2 files):
- Data_Manuscript_1729506/
- Data_Manuscript_1729506/BRAF_V600E_CEUS_Thyroid_Nodules_Data.csv
- Data_Manuscript_1729506/README.txt
