# Supplementary material for: Integration of BRAF V600E mutation with contrast-enhanced ultrasound parameters provides complementary diagnostic value for malignant thyroid nodules
Source: Front Oncol. 2026 May 8;16:1729506. doi: 10.3389/fonc.2026.1729506 (PMC13193813; doi:10.3389/fonc.2026.1729506)
Supplement: Supplementary file 1 [file DataSheet1.zip › Data_Manuscript_1729506/BRAF_V600E_CEUS_Thyroid_Nodules_Data.csv]

Patient_ID	Sex	Age	Nodule_Size_Group	Nodule_Location	BRAF_V600E_Status	TI_RADS_Binary	TI_RADS_ScoreDescription	Pathology_Result	CEUS_AREA	CEUS_mTIC	CEUS_pKI	CEUS_AUC	CEUS_AT	CEUS_WiAUC	CEUS_RT	CEUS_TTP	CEUS_WoAUC	CEUS_AS	CEUS_DS	CEUS_SR	CEUS_FT	CEUS_mTT
1	2	23	1	1	1	1	2	1	0.05	14.25	30.16	1304.89	7.3	104.27	5.4	12.7	1200.61	5.03	0.27	0.05	78.5	83.9
2	2	28	2	1	1	1	4	1	0.05	24.75	34.22	2310.75	5.6	170	7.3	12.9	2140.75	4.28	0.16	0.04	80.1	87.4
3	1	30	1	1	2	1	3	2	0.08	18.25	28.98	844.42	11.5	169.23	8.5	20	675.19	3.06	0.22	0.07	25.9	34.4
4	2	31	1	2	2	1	2	1	0.08	19.34	29.51	1513	11.6	143.62	7.2	18.8	1369.52	3.68	0.17	0.05	59.1	66.3
5	1	37	2	2	2	1	3	2	0.15	16.44	30.12	1134.98	9.42	119.31	6.11	15.52	1015.68	4.44	0.32	0.07	53.09	59.2
6	2	37	1	1	2	1	2	2	0.05	17.71	29.5	1672.96	11	318.35	23.4	34.4	1354.61	1.13	0.34	0.3	59.9	83.3
7	2	38	1	1	2	1	2	1	0.06	18.59	29.65	1090.18	6.6	143.8	7.3	13.9	946.38	3.65	0.32	0.09	44.4	51.7
8	2	39	2	2	2	2	1	2	0.14	18.42	29.7	3014.88	8.6	529.92	21.1	29.7	2484.96	1.27	0.16	0.13	133.6	154.7
9	2	39	1	2	2	1	3	2	0.08	28.45	46.76	3060.59	22.8	229.34	7.4	30.2	2831.24	5.91	0.23	0.04	77	84.4
10	1	43	2	2	2	1	2	2	0.19	14.05	29.99	1535.31	30.22	151.15	7.76	37.98	1384.16	3.48	0.22	0.06	70.89	78.65
11	2	45	2	1	2	2	1	2	0.16	5.18	13.01	570.33	9.73	380.43	73.17	82.89	189.89	0.14	0.47	3.41	24.73	97.9
12	1	45	1	2	1	1	3	1	0.04	16.37	29.31	1682.82	20.7	169.99	8.8	29.49	1512.83	2.99	0.16	0.05	73.48	82.27
13	2	45	1	1	2	1	3	1	0.28	15.9	30.18	1647.04	19.3	123.1	6.4	25.7	1523.94	4.25	0.2	0.05	77.5	83.9
14	1	47	1	1	2	2	1	2	0.08	16.12	27.48	1094.27	15.83	203.91	10.04	25.87	890.36	2.44	0.22	0.09	41.81	51.85
15	2	48	2	1	2	2	1	2	0.08	21.04	33.51	1614.23	7.7	132.48	6.2	13.9	1481.75	4.92	0.24	0.05	62.4	68.6
16	2	48	1	1	2	1	2	2	0.11	21.98	38.28	2365.23	19.9	147.12	6	25.9	2218.11	5.88	0.22	0.04	81.3	87.3
17	1	49	2	2	2	1	2	2	0.09	12.32	30.29	1430.24	27.42	110.04	5.69	33.12	1320.21	4.79	0.23	0.05	82.48	88.17
18	1	49	2	1	2	2	1	2	0.09	13.35	30.24	1549.43	27.63	108.25	5.59	33.22	1441.19	4.87	0.21	0.04	82.38	87.96
19	2	49	1	2	1	1	2	1	0.09	18.91	26.82	1728.84	4.35	107.4	6.11	10.45	1621.44	3.9	0.15	0.04	80.62	86.72
20	1	50	1	1	1	1	3	1	0.05	16.22	32.89	1000.85	17.59	145.48	6.93	24.53	855.37	4.31	0.33	0.08	36.84	43.78
21	2	51	1	1	2	1	2	1	0.06	20.54	36.78	1765.88	7.9	163.3	7.5	14.56	785.5	5.1	0.25	0.06	70.34	74.3
22	2	51	2	1	2	2	1	2	0.07	17.13	29.57	1898.62	2.3	125.01	6.4	8.7	1773.61	4.15	0.21	0.05	101.7	108.1
23	1	58	1	2	2	1	2	2	0.32	8.97	22.24	607.58	19.28	137.6	9.19	28.47	469.97	2.09	0.31	0.15	38.94	48.14
24	2	58	1	3	2	2	1	1	0.04	15.85	29.52	910.63	10.93	112.56	5.73	16.67	798.07	4.63	0.39	0.08	40.73	46.47
25	2	25	1	1	2	1	2	2	0.06	12.47	24.18	1096.87	7.2	375.7	19.6	26.8	721.18	1.08	0.22	0.2	40.6	60.2
26	2	29	1	1	2	1	3	1	0.08	11.94	24.87	785.19	10.45	127.57	7.76	18.21	657.62	2.82	0.38	0.14	47.29	55.06
27	1	30	2	1	1	1	2	2	0.08	18.25	28.98	844.42	11.5	169.23	8.5	20	675.19	3.06	0.22	0.07	25.9	34.4
28	2	32	1	1	2	1	2	2	0.05	21.76	39.5	2058.94	7.2	159.86	6.6	13.8	1899.09	5.53	0.3	0.05	80.4	87
29	2	32	1	2	2	1	2	2	0.08	21.06	28.93	1312.63	7.14	154.68	7.66	14.8	1157.95	3.39	0.15	0.04	47.29	54,95
30	1	33	1	1	1	1	4	1	0.26	18.69	34.54	1729.08	8.49	162.75	7.35	15.83	1566.33	4.29	0.26	0.06	76.27	83.62
31	2	34	1	3	2	1	2	2	0.12	5.35	24.08	282.08	19.97	149.58	13.66	33.63	132.5	1.54	1.9	1.23	12.11	25.77
32	2	36	1	1	2	1	3	1	0.05	19.81	32.54	1211.95	13.2	149.88	7	20.2	1062.07	4.22	0.29	0.07	40.6	47.6
33	2	36	2	2	2	1	2	1	0.07	20.12	31.13	1523.5	7.6	162.02	7.9	15.5	1361.48	3.56	0.19	0.05	59.9	67.8
34	2	38	1	2	1	1	2	1	0.07	18.7	31.36	1254.78	7.8	120.96	6.1	13.9	1133.82	4.65	0.21	0.04	52.8	58.9
35	1	39	1	2	1	1	2	1	0.09	9.82	21.93	282.76	12.63	98.28	6.52	19.15	184.48	2.9	0.51	0.18	9.31	15.83
36	2	40	1	1	2	1	3	2	0.05	10.94	24.33	1273.81	41.13	440.7	33.47	74.6	833.11	0.64	0.14	0.23	41.6	75.07
37	2	41	2	2	1	1	2	1	0.15	16.94	27.09	1569.73	7.9	105.92	6	13.9	1463.81	4.02	0.16	0.04	78.4	84.4
38	2	42	1	2	2	1	2	1	0.08	20.95	35.62	2070.4	8.07	160.63	6.93	15.01	1909.78	4.7	0.21	0.04	83.41	90.35
39	2	42	1	1	1	1	2	1	0.14	18.59	31.41	1705.97	10.14	148.37	7.24	17.39	1557.6	3.92	0.19	0.05	73.99	81.24
40	2	43	2	2	1	1	3	1	0.07	14.57	24.06	1046.51	7.66	91.2	5.8	13.45	955.3	3.63	0.22	0.06	58.06	63.85
41	2	43	1	1	2	1	3	2	0.07	25.33	33.13	1967.09	6.93	160.87	7.24	14.18	1806.22	4.16	0.14	0.03	63.13	70.37
42	1	47	1	2	2	1	2	2	0.06	12.99	21.94	698.93	13.87	482.84	28.56	42.43	216.09	0.66	0.48	0.72	11.28	39.84
43	2	47	2	1	1	1	5	1	0.06	23.25	34.11	1410.26	9.7	177.15	7.7	17.4	1233.11	4.04	0.23	0.06	42.9	50.6
44	2	47	1	1	1	1	2	1	0.05	26.27	37.44	2410.71	6.21	229.43	8.8	15.01	2181.28	3.92	0.2	0.05	76.37	85.17
45	1	48	1	1	1	1	5	1	0.1	4.46	13.91	383.49	0	59.07	5.7	5.7	324.41	1.91	0.27	0.14	52.2	57.9
46	1	48	1	1	1	1	3	1	0.08	15.99	29.79	1459.45	10.7	143.79	7.2	17.9	1315.66	3.72	0.28	0.08	73	80.2
47	2	49	1	2	1	1	3	1	0.1	9.62	20.37	1033.45	20.4	78.45	5.6	26	955	3.1	0.16	0.05	81.1	86.7
48	2	49	1	1	1	1	3	1	0.06	20.36	31.57	1283.9	8.3	190.62	8.8	17.1	1093.28	3.25	0.25	0.08	45.6	54.4
49	2	49	1	3	2	1	3	1	0.09	18.91	26.82	1728.84	4.35	107.4	6.11	10.45	1621.44	3.9	0.15	0.04	80.62	86.72
50	1	50	1	2	1	1	4	1	0.07	9.42	20.32	516.4	15.83	130.83	9.52	25.35	385.57	1.82	0.31	0.17	29.39	38.91
51	1	51	2	1	2	1	2	2	0.06	9.49	16.92	879.8	8.28	80.27	6.62	14.9	799.53	2.1	0.13	0.06	77.62	84.24
52	1	52	1	1	1	1	2	1	0.07	20.91	33.13	1892.78	10.66	174.39	7.97	18.63	1718.39	3.78	0.17	0.05	71.51	79.48
53	2	52	2	2	2	1	2	2	0.02	6.34	19.6	756.8	16.13	33	1.73	17.87	723.79	9.58	0.17	0.02	77.93	79.67
54	2	52	1	3	1	1	3	1	0.08	20.94	30.67	1914.51	11.07	209.52	9.52	20.59	1704.99	2.91	0.14	0.05	70.48	80
55	1	52	1	3	2	2	1	1	0.03	8.2	16.42	735.86	6.6	286.41	36	42.6	449.45	0.37	0.21	0.56	47	83
56	2	52	2	2	2	2	1	2	0.12	10.5	19.4	692.24	15.63	692.24	50.5	66.13	1034.56	0.32	0	0	0	0
57	2	53	1	2	2	1	2	1	0.15	17.07	33.04	2076.82	34.56	164.33	7.45	42.02	1912.49	4.03	0.16	0.04	79.27	86.72
58	2	54	1	3	2	1	3	2	0.06	9.35	16.29	682.72	9.6	55.38	4.9	14.5	627.34	2.71	0.19	0.07	58.3	63.2
59	1	55	2	1	1	1	3	1	0.1	24.09	38.47	2214.11	11.1	187.08	7.4	18.5	2027.02	4.79	0.21	0.04	73	80.4
60	1	56	1	1	1	1	3	1	0.07	17.52	27.11	1718.58	11.07	159.21	8.67	19.73	1559.37	2.78	0.17	0.06	78.2	86.87
61	2	58	1	3	2	1	3	2	0.07	10.63	17.63	1011.93	14	1011.93	81.5	95.5	306.8	0.18	0.2	0.06	52	45.7
62	2	59	1	1	2	1	2	2	0.11	12.69	23.11	837.07	4.97	100.51	6.52	11.49	736.56	3.08	0.23	0.07	54.12	60.64
63	1	59	1	1	1	1	3	1	0.07	18.99	33.06	1751.42	8.8	134.17	6.42	15.21	1617.25	4.68	0.29	0.06	76.79	83.2
64	2	59	2	1	2	1	3	1	0.08	19.28	33.76	1643.94	7.97	178.15	8.18	16.14	1465.79	3.76	0.24	0.06	68.72	76.89
65	2	62	2	2	2	1	2	2	0.14	4.29	10.37	246.18	12	43.7	5.69	17.7	202.48	1.3	0.21	0.16	33.74	39.43
66	2	62	1	2	1	1	3	1	0.06	19.36	32.45	1441.34	9.5	144.56	6.9	16.4	1296.78	4.27	0.26	0.06	57.7	64.6
