# Supplementary material for: Integration of BRAF V600E mutation with contrast-enhanced ultrasound parameters provides complementary diagnostic value for malignant thyroid nodules
Source: Front Oncol. 2026 May 8;16:1729506. doi: 10.3389/fonc.2026.1729506 (PMC13193813; doi:10.3389/fonc.2026.1729506)
Supplement: Supplementary file 1 [file DataSheet1.zip › Data_Manuscript_1729506/README.txt]

README: Dataset for ¡°Combining BRAF V600E Mutation and Contrast-Enhanced Ultrasound Parameters Improves Diagnostic Accuracy for Malignant Thyroid Nodules¡±
1. Dataset Overview
Study Title: Combining BRAF V600E Mutation and Contrast-Enhanced Ultrasound Parameters Improves Diagnostic Accuracy for Malignant Thyroid Nodules
Corresponding Author:Ning Li
Data Curator: Guihua Cui
Data File Name:?BRAF_V600E_CEUS_Thyroid_Nodules_Data.csv
Format: Comma-Separated Values (CSV, UTF-8 encoding)
Number of Rows (Samples): 66
Number of Columns (Variables): 23
Date of Data Collection: January 2023 ¨C August 2025
Geographic Origin of Data: The Affiliated Anning First People's Hospital of Kunming University of Science and Technology, Kunming, Yunnan, China.
2. Data Dictionary
The table below describes each variable in the dataset.?This metadata is essential for correct interpretation and reuse of the data.
Variable Name	Description	Unit / Encoding	Data Type
Patient_ID	Unique identifier for each patient/case.	Not Applicable (N/A)	Integer
Sex	Biological sex of the patient.	1: Male
2: Female	Integer
Age	Age of the patient at the time of examination.	Years	Integer
Nodule_Size_Group	Categorical group based on the maximum diameter of the thyroid nodule.	1: ¡Ü10 mm
2: >10 mm	Integer
Nodule_Location	Anatomical location of the thyroid nodule.	1: Left Lobe
2: Right Lobe
3: Isthmus	Integer
BRAF_V600E_Status	Mutation status of the BRAF V600E gene as determined by PCR.	1: Positive (Mutated)
2: Negative (Wild-type)	Integer
TI_RADS_Binary	Binary classification result based on TI-RADS category; positive if ¡Ý4a, negative if <4a.	1: Positive (TI-RADS 4a, 4b, 4c, 5)
2: Negative (TI-RADS 3 or below)	Integer
TI_RADS_ScoreDescription	Score of TI-RADS classification according to the defined criteria.	1: TI-RADS 3
2: TI-RADS 4a
3: TI-RADS 4b
4: TI-RADS 4c
5: TI-RADS 5	Integer
Pathology_Result	Final histopathological diagnosis (gold standard).	1: Malignant
2: Benign	Integer
CEUS_AREA	Region of Interest (ROI) area analyzed on CEUS.	cm2	Float
CEUS_mTIC	Mean value of the Time-Intensity Curve (TIC) within the ROI.	dB	Float
CEUS_Peak_Intensity	Maximum intensity value on the TIC.	dB	Float
CEUS_AUC	Total Area Under the Time-Intensity Curve.	dB¡¤s	Float
CEUS_Arrival_Time	Time from contrast agent injection to its first arrival in the ROI.	s	Float
CEUS_WashIn_AUC	Area Under the Curve for
	
Area Under the Curve 
for the wash-in 
(ascending) phase of
 the TIC.
phase of the TIC.
	dB¡¤s	Float
CEUS_Rise_Time	Time from arrival to peak intensity (TTP - AT).	s	Float
CEUS_TimeToPeak	Time from contrast agent injection to peak intensity.	s	Float
CEUS_WashOut_AUC	Area Under the Curve for the wash-out (descending) phase of the TIC.	dB¡¤s	Float
CEUS_Ascending_Slope	Slope of the wash-in phase of the TIC.	dB/s	Float
CEUS_Descending_Slope	Slope of the wash-out phase of the TIC.	dB/s	Float
CEUS_Slope_Ratio	Ratio of Ascending Slope to Descending Slope (AS/DS).	Ratio (unitless)	Float
CEUS_Fall_Time	Time from peak intensity to baseline or a specified lower threshold.	s	Float
CEUS_Mean_Transit_Time	Average transit time of the contrast agent bolus through the ROI.	s	Float

3. Methodology Summary
Study Design: Retrospective cohort study.
Patient Cohort: Patients with thyroid nodules who underwent both preoperative Contrast-Enhanced Ultrasound (CEUS) examination and BRAF V600E mutation testing, followed by surgical resection or fine-needle aspiration (FNA) for pathological confirmation.
CEUS Protocol: Examinations were performed using a Mindray Resona R9S ultrasound system with a 3-9 MHz linear transducer. A bolus of SonoVue? (Bracco, Italy; 2.4 mL) was administered intravenously, followed by a 5-10 mL saline flush. Continuous cine-loop imaging was recorded for at least 3 minutes.
Image Analysis: Quantitative CEUS parameters were extracted from manually drawn Regions of Interest (ROIs) using the proprietary quantification software of the Mindray ultrasound system.
BRAF Mutation Analysis:Conducted on FNA specimens. Mutational analysis for BRAF V600E was performed by the hospital¡®s Clinical Laboratory using quantitative real-time PCR (qRT-PCR).
Reference Standard: Final diagnosis was based on histopathological examination of surgical specimens or cytological diagnosis according to TBSRTC for non-operated cases.
4. Ethical and Legal Information
Ethics Approval: This study was reviewed and approved by the Ethics Committee of The Affiliated Anning First People's Hospital of Kunming University of Science and Technology?(Approval No. 2023-032-01). The participants provided their written informed consent to participate in this study.
Licensing: Upon publication, this dataset will be made available under the?Open Data Commons Attribution License (ODC-BY) v1.0. Users are free to share and adapt the data for any purpose, provided that appropriate credit is given (by citing the associated FAIR2 Data Article).
Data De-identification: All patient identifiers have been removed to protect privacy. The?Patient_ID?is an arbitrary study-specific number and cannot be linked back to individual patients.
5. File Manifest
BRAF_V600E_CEUS_Thyroid_Nodules_Data.csv: The primary dataset.
README.txt: This metadata file.
6. Contact
For scientific questions regarding this dataset, please contact:
Name: Guihua Cui
Affiliation: Faculty of Life Science and Techonology & The affiliated Anning First People¡¯s Hospital , Kunming University of Science and Technology
Email: cgh18760957121@163.com
